# Supplementary material for: Whole Genome Sequencing of Australian Candida glabrata Isolates Reveals Genetic Diversity and Novel Sequence Types
Source: Front Microbiol. 2018 Dec 3;9:2946. doi: 10.3389/fmicb.2018.02946 (PMC6287553; doi:10.3389/fmicb.2018.02946)
Supplement: Supplementary file 2 [file Table_2.XLSX]

## Sheet: Sheet1
Supplementary Table S2: List of amino acid substitutions from SNPs in genes involved in antifungal resistance in 51 Candida glabrata isolates (both susceptible and resistant isolates)
Isolate ID	Interpretation of antifungal susceptibility results (See Table 1)	Sequence type (ST)	CgFCY1	CgFCY2	CgFPS1	CgFPS2	CgERG9	CgPDR1	CgCDR1	CgFKS1	CgFKS2	CgFKS3	CgMSH2
WM_ 18.59	Non-WT to voriconazole, posaconazole	3				Lys475Arg Ala409Thr Asp517Tyr His128Asn	Cys344Tyr	Val91Ile Leu98Ser Asp243Asn		Gly14Ser	Thr926Pro	Thr1676Ser Ala42Val Asp216Asn
WM_ 18.60	Non-WT to voriconazole	3				Lys475Arg Ala409Thr Asp517Tyr His128Asn	Cys344Tyr	Val91Ile Leu98Ser Asp243Asn		Gly14Ser	Thr926Pro	Thr1676Ser Ala42Val
WM_ 18.34	Non-WT to voriconazole	3				Lys475Arg Ala409Thr Asp517Tyr His128Asn	Cys344Tyr	Val91Ile Leu98Ser Asp243Asn		Gly14Ser	Thr926Pro	Thr1676Ser Ala42Val
WM_ 18.35	Susceptible/WT to all drugs	3				Lys475Arg Ala409Thr Asp517Tyr His128Asn	Cys344Tyr	Val91Ile Leu98Ser Asp243Asn		Gly14Ser	Thr926Pro	Thr1676Ser Ala42Val
WM_ 04.194	Susceptible/WT to all drugs	3				Lys475Arg Ala409Thr Asp517Tyr His128Asn	Cys344Tyr	Val91Ile Leu98Ser Asp243Asn		Gly14Ser	Thr926Pro	Thr1676Ser
WM_ 18.44	Non-WT to voriconazole,posaconazole	3				Lys475Arg Ala409Thr Asp517Tyr His128Asn Ser34Asn	Cys344Tyr	Val91Ile Leu98Ser Asp243Asn		Gly14Ser	Thr926Pro	Thr1676Ser Ala42Val
WM_ 18.30	Non-WT to voriconazole	3						Asp243Asn		Gly14Ser	Thr926Pro
WM_ 18.55	Susceptible/WT to all drugs	3				Lys475Arg Ala409Thr Asp517Tyr His128Asn	Cys344Tyr	Val91Ile Leu98Ser Asp243Asn		Gly14Ser	Thr926Pro	Thr1676Ser Ala42Val
WM_ 18.38	Susceptible/WT to all drugs	6						Ser76Pro Val91Ile Leu98Ser Thr143Pro	His58Tyr		Glu78Asp Thr926Pro	Ile3Thr Arg1472Gln Ile1512Val Tyr1731Cys Ile1751Val Ser1840Tyr
WM_ 18.33	Resistant/non-WT to all azoles	7						Asn768Asp	His58Tyr
WM_ 03.308	Susceptible/WT to all drugs	7			Ala316Ser			Ser76Pro Val91Ile Leu98Ser Thr143Pro	His58Tyr			Ile3Thr Ala42Gly Lys206Glu Asn865Ser Gly1157Asp Arg1472Gln Leu1589Ser Phe1768Ile	Val239Leu
WM_ 03.698	Non-WT to voriconazole	7						Ser76Pro Val91Ile Leu98Ser Thr143Pro	His58Tyr			Ile3Thr Ala42Gly Lys206Glu Asn865Ser Arg1472Gln Phe1768Ile	Val239Leu
WM_ 04.242	Non-WT to voriconazole	7			Ala316Ser			Ser76Pro Val91Ile Leu98Ser Thr143Pro				Ile3Thr Ala42Gly Lys206Glu Asn865Ser Arg1472Gln Phe1768Ile	Val239Leu
WM_ 04.387	Non-WT to voriconazole	7						Ser76Pro Val91Ile Leu98Ser Thr143Pro				Ala42Gly Lys206Glu Asn865Ser His1277Gln Arg1472Gln Phe1768Ile Ile3Thr	Val239Leu
WM_ 18.63	Resistant to echinocandins	8			Ala316Ser			Ser76Pro Val91Ile Leu98Ser Thr143Pro		Ser629Pro	Glu784Gly	Ile3Thr Arg1472Gln Ile1512Val Tyr1731Cys Ile1751Val Ser1840Tyr	Val239Leu Ala942Thr
WM_ 18.64	Resistant to echinocandins	8			Ala316Ser			Ser76Pro Val91Ile Leu98Ser Thr143Pro		Ser629Pro	Glu784Gly	Ile3Thr Arg1472Gln Ile1512Val Tyr1731Cys Ile1751Val Ser1840Tyr	Val239Leu Ala942Thr
WM_ 18.26	Resistant to echinocandins	10			Ala316Ser	Lys475Arg Ala409Thr Asp517Tyr		Ser76Pro Val91Ile Leu98Ser Thr143Pro			Ser663Pro
ATCC 90030	Susceptible/WT to all drugs	10			Ala316Ser	Lys475Arg Ala409Thr Asp517Tyr		Ser76Pro Val91Ile Leu98Ser Thr143Pro
WM_ 18.29	Non-WT to voriconazole	10			Ala316Ser	Lys475Arg Ala409Thr Asp517Tyr		Ser76Pro Val91Ile Leu98Ser Thr143Pro
WM_ 18.24	Resistant to echinocandins	16		Ile384Phe	Ala316Ser	Lys475Arg Ala409Thr Asp517Tyr		Ser76Pro Val91Ile Leu98Ser Thr143Pro		Ser629Pro			Leu269Phe
WM_ 18.52	Susceptible/WT to all drugs	16		Ile384Phe	Ala316Ser	Lys475Arg Ala409Thr Asp517Tyr		Ser76Pro Val91Ile Leu98Ser Thr143Pro				Ile389Val	Leu269Phe
WM_ 18.57	Non-WT to voriconazole, posaconazole	16		Ile384Phe	Ala316Ser	Lys475Arg Ala409Thr Asp517Tyr		Ser76Pro Val91Ile Leu98Ser Thr143Pro				Ile389Val	Leu269Phe
WM_ 05.113	Resistant/non-WT to fluconazole, voriconazole	18		Ala237Thr	Gln533His			Ser76Pro Val91Ile Leu98Ser Thr143Pro				Ile3Thr Leu884Val Ile1355Met Arg1472Gln Ile1512Val Tyr1731Cys Ile1751Val
WM_ 18.56	Susceptible/WT to all drugs	22						Val91Ile Leu98Ser Thr143Pro		Tyr3Asp Ser1846Asn		Lys187Asn Ile190Leu Asp210Asn Ser212Asn Gln864Arg Thr1676Ser	Glu456Asp
WM_ 18.37	Susceptible/WT to all drugs	22						Ser76Pro Val91Ile Leu98Ser Thr143Pro				Lys187Asn Ile190Leu Asp210Asn Ser212Asn Gln864Arg Thr1676Ser	Glu456Asp
WM_ 18.54	Susceptible/WT to all drugs	26		Ala237Thr		Gln533His		Ser76Pro Val91Ile Leu98Ser Thr143Pro	His58Tyr			Ile3Thr Leu884Val Ile1355Met Arg1472Gln Ile1512Val Tyr1731Cys Ile1751Val
WM_ 18.49	Resistant/non-WT to all azoles	26		Ala237Thr		Gln533His	Cys128Phe	Ser76Pro Val91Ile Leu98Ser Thr143Pro	His58Tyr			Ile3Thr Leu884Val Ile1355Met Arg1472Gln Ile1512Val Tyr1731Cys
WM_ 03.449	Resistant/non-WT to fluconazole, voriconazole	26		Ala237Thr		Gln533His		Ser76Pro Val91Ile Leu98Ser Thr143Pro				Ile3Thr Leu884Val Ile1355Met Arg1472Gln Ile1512Val Tyr1731Cys
WM_ 18.67	Non-WT voriconazole	26		Ala237Thr		Gln533His	Cys128Phe	Ser76Pro Val91Ile Leu98Ser Thr143Pro	His58Tyr			Ile3Thr Leu884Val Ile1355Met Arg1472Gln Ile1512Val Tyr1731Cys
WM_ 18.27	Resistant/non-WT to all azoles	26		Ala237Thr		Gln533His	Cys128Phe	Ser76Pro Val91Ile Leu98Ser Thr143Pro	His58Tyr			Ile3Thr Leu884Val Ile1355Met Arg1472Gln Ile1512Val Tyr1731Cys
WM_ 18.36	Susceptible/WT to all drugs	36		Ala237Thr	Leu541Ser	Lys475Arg Ala409Thr Ala227Ser Asn18Asp		Ser76Pro Val91Ile Leu98Ser Thr143Pro	His58Tyr Asn813Tyr			Ile3Thr Ala42Gly Lys206Glu Asn865Ser Arg1472Gln Phe1768Ile	Val239Leu
WM_ 18.31	Susceptible/WT to all drugs	45		Ala237Thr		Lys475Arg Ala409Thr Ala227Ser Asn18Asp		Ser76Pro Val91Ile Leu98Ser Thr143Pro	His58Tyr Asn813Tyr			Ile3Thr Ala42Gly Lys206Glu Asn865Ser Arg1472Gln Phe1768Ile	Val239Leu
WM_ 18.40	Resistant/non-WT to all azoles	46		Ala237Thr		Lys475Arg Ala409Thr Ala227Ser Asn18Asp		Ser76Pro Val91Ile Leu98Ser Thr143Pro	His58Tyr Asn813Tyr			Ile3Thr Ala42Gly Lys206Glu Asn865Ser Arg1472Gln Phe1768Ile	Val239Leu
WM_ 18.47	Susceptible/WT to all drugs	46		Ala237Thr		Lys475Arg Ala409Thr Ala227Ser Asn18Asp			His58Tyr Ile1478Met			Ile3Thr Ala42Gly Lys206Glu Asn865Ser Arg1472Gln Phe1768Ile
WM_ 18.51	Resistant/non-WT to all azoles	46		Ala237Thr	Asn27His	Lys475Arg Ala409Thr Ala227Ser Asn18Asp		Ser76Pro Val91Ile Leu98Ser Thr143Pro Glu259Gly	His58Tyr Ile1478Met			Ile3Thr Ala42Gly Lys206Glu Asn865Ser Arg1472Gln Phe1768Ile
WM_ 18.62	NonWT to voriconazole, posaconazole	55				Lys475Arg Ala409Thr Ala227Ser Asn18Asp	Lys173Thr	Thr745Ala Asn928Thr Ser76Pro Val91Ile Leu98Ser Thr143Pro	His58Tyr Asn813Tyr			Ile3Thr Ala42Gly Lys206Glu Asn865Ser Arg1472Gln Phe1768Ile
WM_ 05.111	Susceptible/WT to all drugs	55						Ser76Pro Val91Ile Leu98Ser Leu139Ile Thr143Pro	Asp445Asn Thr651Pro	Ser502Phe	Ser663Pro	Ile3Thr Ala42Gly Leu884Val Arg1472Gln Ile1512Val Ala1645Val Tyr1731Cys Ile1751Val	Glu456Asp
WM_ 18.50	Susceptible/WT to all drugs	59						Ser76Pro Val91Ile Leu98Ser Leu139Ile Thr143Pro	Asp445Asn	Ser502Phe		Ile3Thr Ala42Gly Leu884Val Arg1472Gln Ile1512Val Ala1645Val Tyr1731Cys Ile1751Val	Glu456Asp
WM_ 18.53	Resistant/non-WT to all azoles	123						Ser76Pro Val91Ile Leu98Ser Leu139Ile Thr143Pro		Ser502Phe		Ile3Thr Ala42Gly Leu884Val Arg1472Gln Ile1512Val Ala1645Val Tyr1731Cys Ile1751Val	Glu456Asp
WM_ 18.41	Susceptible/WT to all drugs	123						Ser76Pro Val91Ile Leu98Ser Leu139Ile Thr143Pro		Ser502Phe		Ile3Thr Ala42Gly Leu884Val Arg1472Gln Ile1512Val Ala1645Val Tyr1731Cys Ile1751Val	Glu456Asp
WM_ 18.42	Resistant/non-WT to fluconzole, voriconazole	123						Arg250Lys Gly943Asp	Met638Ile Asn1108Ser	Ser502Phe		Ile3Thr Ala42Gly Leu884Val Arg1472Gln Ile1512Val Ala1645Val Tyr1731Cys Ile1751Val
WM_ 04.113	Resistant/non-WT to all azoles	123						Pro695Leu	His58Tyr Asp445Asn	Ser502Phe		Ile3Thr Ala42Gly Leu884Val Arg1472Gln Ile1512Val Ala1645Val Tyr1731Cys Ile1751Val
WM_ 18.66	Resistant/non-WT to all azoles	124		Ala237Thr				Ser76Pro Val91Ile Leu98Ser Leu139Ile Thr143Pro Trp256Gly			Phe384Tyr	Asn108Tyr Arg672Lys
WM_ 03.419	Resistant/non-WT to azoles (WT to posaconazole)	83		Ala237Thr				Ser76Pro Val91Ile Leu98Ser Leu139Ile Thr143Pro			Phe384Tyr	Arg672Lys
WM_ 03.450	Non-WT to voriconazole	83		Ala237Thr				Ser76Pro Val91Ile Leu98Ser Leu139Ile Thr143Pro			Phe384Tyr
WM_ 03.707	Susceptible/WT to all drugs	83		Ala237Thr				Ser76Pro Val91Ile Leu98Ser Leu139Ile Thr143Pro		Ala126Thr	Phe384Tyr	Arg672Lys
WM_ 18.39	Susceptible/WT to all drugs	83		Ala237Thr				Ser76Pro Val91Ile Leu98Ser Leu139Ile Thr143Pro	Asp9His Gly315Asp Leu554Phe Leu664Phe		Phe384Tyr	Arg672Lys
WM_ 18.43	Susceptible/WT to all drugs	83		Ala237Thr				Ser76Pro Val91Ile Leu98Ser Leu139Ile Thr143Pro			Phe384Tyr	Ile3Thr
WM_ 18.48	Non-WT to voriconazole and posaconazole	83		Ala237Thr				Phe612Val Ser76Pro Val91Ile Leu98Ser Leu139Ile Thr143Pro	Phe530Ser		Phe384Tyr
WM_ 18.65	Resistant/non-WT to all azoles	83						Ser76Pro Val91Ile Leu98Ser Thr143Pro	His58Tyr
WM_ 05.155	Non-WT to voriconazole	126		Ser435Thr				Ser76Pro Val91Ile Leu98Ser Thr143Pro Gly189Val				Ile3Thr Arg1472Gln Ile1512Val Tyr1731Cys Ile1751Val
WM_ 18.45	Susceptible/WT to all drugs	127	Ala4Ser	Phe317Tyr	Ala316Ser Ser165Phe	Lys475Arg Ala409Thr Ala227Ser Asn18Asp Glu87Asp		Ser76Pro Val91Ile Leu98Ser Thr143Pro	Asn800Ser Ser815Ile			Ile190Leu Val645Ile Arg1472Gln Ile1512Val Tyr1731Cys Ile1751Val Leu1773Ile Ser1840Tyr	Glu456Asp
Abbreviations	WT, wild type; non-WT, non-wild type
